# Supplementary material for: Synthesis and Antimicrobial Activity of Newly Synthesized Nicotinamides
Source: Pharmaceutics. 2024 Aug 18;16(8):1084. doi: 10.3390/pharmaceutics16081084 (PMC11359232; doi:10.3390/pharmaceutics16081084)
Supplement: Supplementary file 1 [file pharmaceutics-16-01084-s001.zip]

Archive with 1 entries (1 files):
- pharmaceutics-3109459-supplementary.pdf
